# Supplementary material for: Grocery shopping as an outcome measure: A scoping review
Source: PLoS One. 2025 May 20;20(5):e0324711. doi: 10.1371/journal.pone.0324711 (PMC12091886; doi:10.1371/journal.pone.0324711)
Supplement: S1 Table — (XLSX) [file pone.0324711.s001.xlsx]

## Sheet: Extraction
Author(s)	Publication Title	Publication Year	Study Location	Study Population Category	Specific Population	Study Setting	Patient reported specific measure	Result Category: Cog / Motor or Physical Impairment/ Behavioral	Grocery-specific Measure Description	Grocery-specific Results
Alahmari KA; Sparto PJ; Marchetti GF; Redfern MS; Furman JM; Whitney SL	Comparison of virtual reality based therapy with customized vestibular physical therapy for the treatment of vestibular disorders.	2014	U.S.	Vestibular	Peripheral, Central, or Mixed Vestibular Disorders	Virtual		Physical Impairment	Changes in self report and performance measures in persons with vestibular disorders after they completed a simulated grocery store task was measured.	Individuals with vestibular disorders demonstrated significant improvements in the self report and performance measures for both interventions.
Aubin G; Béliveau MF; Klinger E	An exploration of the ecological validity of the Virtual Action Planning-Supermarket (VAP-S) with people with schizophrenia.	2018	Canada	Psychiatric	Schizophrenia	Virtual		Physical Impairment	Measured performance on VAP-S test and real grocery shopping task in neurodiverse individuals.	Performance in the VAP-S was generally similar to performance in real-life supermarkets.
Barnett MD, Hardesty DR, Griffin RA, Parsons TD.	Performance on a virtual environment shopping task and adaptive functioning among older adults. J Clin Exp Neuropsychol. 2023;45(5):464-72. doi: 10.1080/13803395.2023.2249175.	2023	United States	Neurocognitive	Older adults with or without a neuroognitive condition	Virtual	Self-reported adaptive functioning (Texas Functional Living Scale)	Physical and Cognitive	Long delay free recall, Correct items in shopping cart, Perscription pick up	VEGS performance in older adults is associated with better adaptive functioning P= .0001
Barnett, M.D.; Chek, C.J.W.; Shorter, S.S.; Parsons, T.D.	Comparison of Traditional and Virtual Reality-Based Episodic Memory Performance in Clinical and Non-Clinical Cohorts	2022	U.S.	Neurocognitive	MCI or Dementia	Virtual		Cognitive	Assess neurocognitive factors through virtual grocery store performance.	The relationship between the VEGS measures and the analogous measures on the CVLT-II was highly correlated with all variables. Compared to the CVLT-II, participants recalled fewer items on the VEGS.
Bier N; Bottari C; Hudon C; Joubert S; Paquette G; Macoir J	The impact of semantic dementia on everyday actions: evidence from an ecological study.	2013	Canada	Neurocognitive	Semantic Dementia	Real	NOT PROM - IADL Profile Performancce based	Cognitive	Semantic memory's influence in participating in daily influence was measured through performance on grocery shopping tasks.	No significant difference was found in the ability of patients with SemD to execute grocery shopping compared to controls.
Bosley BN; Weiner DK; Rudy TE; Granieri E	Is chronic nonmalignant pain associated with decreased appetite in older adults? Preliminary evidence.	2004	U.S.	Musculoskeletal	Chronic Pain	Patient Reported	Grocery Specific Question	Behavioral	The ability to execute a grocery shopping task was measured.	Examination of the association between perceived pain-related appetite impairment (PRAI) and dependence in feeding, grocery shopping, and meal preparation revealed no significant differences.
Bottari C; Dassa C; Rainville C; Dutil E	The factorial validity and internal consistency of the Instrumental Activities of Daily Living Profile in individuals with a traumatic brain injury.	2009	Canada	TBI	Moderate or Severe TBI	Patient Reported	IADL Profile	Cognitive	The ability to execute a grocery shopping task was measured.	IADL Profile is a promising means of documenting both IADL independence and the repercussions of executive function deficits on everyday tasks, such as grocery shopping, in real-world environments.
Bouck EC; Satsangi R; Bartlett W	Supporting grocery shopping for students with intellectual disability:a preliminary study.	2017	U.S.	Neurodevelopmental Disorder	Intellectual Disabilities	Real		Cognitive	The ability to execute a grocery shopping task using different modalities of instruction was measured.	Video prompting was the most successful prompting system for both students to select grocery items. However, independence and task completion time varied significantly across the prompting systems.
Branch LG; Horowitz A; Carr C	The implications for everyday life of incident self-reported visual decline among people over age 65 living in the community.	1989	U.S.	Adults	Older Adults	Patient Reported	IADL Profile	Physical Impairment	Competence in completing daily tasks of living through grocery shopping was measured.	If an older person reported visual decline, then the odds of having an increment of need in the grocery shopping scale were 2.37 times the odds of an older person with continued excellent or good vision.
Brown CE; Rempfer MV; Hamera E; Bothwell R	Knowledge of grocery shopping skills as a mediator of cognition and performance.	2006	U.S.	Psychiatric	Serious Mental Illness	Real		Cognitive	Knowledge of grocery shopping skills and performance on a grocery shopping task was measured.	Knowledge of grocery shopping skills mediates the relationship between cognition and the performance of such skills.
Brown W; Ringuet C; Trost SG; Jenkins D	Measurement of energy expenditure of daily tasks among mothers of young children.	2001	Australia	Adults	Mothers with at least 1 child younger than 5 years of age	Real		Physical Impairment	Energy expenditure while grocery shopping was measured.	Energy expenditure was lowest during grocery shopping.
Castellanos-Perilla N, Garcia-Cifuentes E, Pineda-Ortega J, Lema S, Gelvis G, Cano-Gutierrez CA, Mejia-Vergara AJ.	Self-reported glaucoma prevalence and related factors, contribution to reported visual impairment, and functional burden in a cross-sectional study in Colombia. Int Ophthalmol. 2023;43(7):2447-55. doi: 10.1007/s10792-023-02643-z.	2023	Columbia	Vision Deficits	Older adults with and without Glaucoma	Patient Reported	Instrumental Activities of Daily Living (IADL)	Behavioral	Ability to grocery shop	Participants with glaucoma reported significantly more difficulty with grocery shopping than those without glaucoma (10.07% vs 5.28%)
Chang FG; Rost NS; Manson JE; Buring JE; Rist PM	Association between white matter hyperintensity volume and social functioning limitations among stroke survivors.	2022	U.S.	Stroke	Ischemic	Patient Reported	Social Outcomes Questionnaire	Imaging	Individual scores on the daily functioning questionnaire pertaining to grocery shopping was assessed.	There was no association between WMHV and limitations in grocery shopping
Cheung, J.C.-W.; Ni, M.; Tam, A.Y.-C.; Chan, T.T.-C.; Cheung, A.K.-Y.; Tsang, O.Y.-H.; Yip, C.-B.; Lam, W.-K.; Wong, D.W.-C	Virtual reality based multiple life skill training for intellectual disability: A multicenter randomized controlled trial	2022	China	Neurodevelopmental Disorder	Intellectual Disabilities	Virtual AND Simulated		Cognitive	Accuracy and time taken to shop was measured.	Traditional training significantly improved grocery shopping ability.
Chevignard, M.; Pillon, B.; Pradat-Diehl, P.; Taillefer, C.; Rousseau, S.; Le Bras, C.; Dubois, B	An ecological approach to planning dysfunction: Script execution	2000	France	Neurocognitive	Frontal Dementia	Simulated		Cognitive	The ability to accurately grocery shop from a list of items was assessed (omissions, additions, inversions).	The frontal lobe does play a role in script execution as patients with executive dysfunction had significantly more errors than controls, regardless of what the script, condition, or category of error was.
Davis JW; Nevitt MC; Wasnich RD; Ross PD	A cross-cultural comparison of neuromuscular performance, functional status, and falls between Japanese and white women.	1999	U.S.	Adults	Older Adults	Patient Reported	Grocery Specific Question	Physical Impairment	Difficulty experienced while grocery shopping was measured.	White women reported having less difficulty shopping for groceries than Japanese women (p < .05).
Faith LA; Rempfer MV	Comparison of performance-based assessment and real world skill in people with serious mental illness: Ecological validity of the Test of Grocery Shopping Skills.	2018	U.S.	Psychiatric	Serious Mental Illness	Real		Behavioral	The predictiveness of the TOGSS test on real-life grocery shopping skills was measured through multimodal grocery shopping assessment.	The TOGSS was significantly associated with real-life grocery shopping in terms of both shopping accuracy (r = 0.424) and time (r = 0.491).
Flury A; Finsterwald M; Dimitriou D; Hasler J; Antoniadis A; Helmy N	Could a Simple Screening Procedure Identify Patients With Early Cognitive Impairment? Implications for the Treatment of Geriatric Femoral Neck Fractures.	2020	Switzerland	Musculoskeletal	Total Hip Arthroplasty	Patient Reported	Grocery Specific Question	Cognitive Impairment	The ability to execute a grocery shopping task was measured.	The inability to grocery shop is a reliable indicator of elderly individuals' development or early cognitive impairment and helps determine post-surgical mortality risk.
Gong X; Wong PCM; Fung HH; Mok VCT; Kwok TCY; Woo J; Wong KH; Meng H	The Hong Kong Grocery Shopping Dialog Task (HK-GSDT): A Quick Screening Test for Neurocognitive Disorders.	2022	China	Neurocognitive	MCI or Dementia	Descriptive/Cognitive		Cognitive	Cognitive ability was measured through performance on simulated grocery store performance.	The results showed good reliability (i.e., internal consistency) and structural validity in the HK-GSDT.
Harris M; Blanco EA; Rempfer M	Cognition and daily life functioning among persons with serious mental illness: A cluster analytic examination of heterogeneity on the Test of Grocery Shopping Skills.	2021	U.S.	Psychiatric	Serious Mental Illness	Real		Cognitive	The ability to execute a grocery shopping task was measured.	Naturalistic performance measures, such as the ability to grocery shop, can assist with characterizing the heterogeneity in real-life functioning among people with severe mental illness (p < .001).
Hochberg C; Maul E; Chan ES; Van Landingham S; Ferrucci L; Friedman DS; Ramulu PY	Association of vision loss in glaucoma and age-related macular degeneration with IADL disability.	2012	U.S.	Vision Deficits	Older Adults	Patient Reported	Custom IADL Questionnaire	Physical Impairment	The ability to execute a grocery shopping task was measured.	The specific IADL disabilities occurring more frequently in both AMD and glaucoma subjects were preparing meals, grocery shopping, and out-of-home traveling (P < 0.05 for both).
Holtzman J; Saleh K; Kane R	Effect of baseline functional status and pain on outcomes of total hip arthroplasty.	2002	U.S.	Musculoskeletal	Total Hip Arthroplasty	Patient Reported	Grocery Specific Question	Physical Impairment	The ability to execute a grocery shopping task was measured.	Patients with pain during grocery shopping at baseline were more likely to have pain at one year than those without pain at baseline (37% compared with 14%; p < 0.01).
Holtzman J; Saleh K; Kane R	Gender differences in functional status and pain in a Medicare population undergoing elective total hip arthroplasty.	2002	U.S.	Musculoskeletal	Total Hip Arthroplasty	Patient Reported	Grocery Specific Question	Physical Impairment	The ability to execute a grocery shopping task was measured.	At the time of THA, women were more likely than men to report severe pain and needing assistance with grocery shopping (51% vs. 31%; P <0.01). At 1 one-year follow-up, women were more likely to report needing assistance with grocery shopping (27% vs. 19%; P <0.01).
Kasbia GS; Farragher J; Kim SJ; Famure O; Jassal SV	A cross-sectional study examining the functional independence of elderly individuals with a functioning kidney transplant.	2014	Canada	General Surgical	Kidney Transplant	Patient Reported	Lawton-Brody IADL Scale	Physical Impairment	The ability to execute a grocery shopping task was measured.	Over half (54%) reported being disabled or requiring assistance for at least one daily living activity, with housekeeping, grocery shopping, and laundry the most commonly affected activities.
Kim K; Bock O	Ecological validity of manual grasping movements in an everyday-like grocery shopping task.	2019	Germany	Adults	Younger Adults	Simulated		Motor	Grip apertures, hand movement timings, and speed variability were measured for a grocery shopping task.	Significant differences in Grip apertures, hand movement timings, hand movement, and speed variability, etc., were found when participants performed the E vs. L task (Ex: **(p<0.01) for beginning grip aperture).
Kiosses DN; Alexopoulos GS	IADL functions, cognitive deficits, and severity of depression: a preliminary study.	2005	U.S.	Psychiatric	Major Depression	Patient Reported	Philadelphia Multilevel Assessment Instrument	Cognitive	The ability to execute a grocery shopping task was measured.	Impairment in initiation/perseveration had a most prominent effect in the presence of depressive symptoms and affected shopping for groceries and preparing meals.
Kizony R; Levin MF; Hughey L; Perez C; Fung J	Cognitive load and dual-task performance during locomotion poststroke: a feasibility study using a functional virtual environment.	2010	Canada	Stroke	Community Dwelling	Virtual (CAREN)		Motor	Walking speed and stride were measured.	It is feasible to use a functional virtual environment for investigation of dual tasking. Different gait strategies, including an increase or decrease in gait speed, can be used to cope with the increase in cognitive demands required for dual tasking.
Laloyaux J; Michel C; Mourad H; Bertrand H; Domken MA; Van der Linden M; Larøi F	Performance on an everyday life activity in persons diagnosed with alcohol dependency compared to healthy controls: relations between a computerized shopping task and cognitive and clinical variables.	2012	Belgium	Substance Dependence	Alcohol	Virtual		Cognitive	The total time to complete the shopping task, distance traveled in the supermarket, number of correct items, number of intrusions, etc.	A computerized shopping task can significantly differentiate patients with alcohol dependency from healthy controls for a number of variables.
Laloyaux J; Pellegrini N; Mourad H; Bertrand H; Domken MA; Van der Linden M; Larøi F	Performance on a computerized shopping task significantly predicts real world functioning in persons diagnosed with bipolar disorder.	2013	Belgium	Psychiatric	Bipolar Disorder	Virtual		Cognitive	Shopping data points such as total time to shop, distance traveled, number of intrusions, shelf redundancy, etc.	Performance on the shopping task significantly differentiated between patients and healthy controls for two variables: total time to complete the shopping task and mean time spent to consult the shopping list.
Larøi F; Canlaire J; Mourad H; VAN DER Linden M	Relations between a computerized shopping task and cognitive tests in a group of persons diagnosed with schizophrenia compared with healthy controls.	2010	Belgium	Psychiatric	Schizophrenia	Virtual		Cognitive	Total time, number of correct items, number of intrusions, number of corrected errors, aisle redundancy, etc. were measured during a simulated grocery shopping task.	The schizophrenia patients differed significantly from controls in their total time to complete the shopping task (p<0.001), aisle redundancy (p<0.001), number of times a non pertinent aisle was visualized (p<.01), number of times to consult list (p<.05), and time spent consulting list (p<0.01).
Lewis MM, Waltz C, Scelina K, Scelina L, Owen K, Hastilow K, Miller Koop M, Rosenfeldt AB, Alberts JL.	Older adults exhibit declines in instrumental activities of daily living during a virtual grocery shopping task. Frontiers in Virtual Reality. 2023;4. doi: 10.3389/frvir.2023.1261096.	2023	United States	Adults	Younger and older adults	Virtual	IADL	Cognitive and Motor Impairment	Ability to grocery shop using the Cleavland Clinic Virtual Reality Shopping (CC-VRS) (task completion time, walking speed, list activations, etc).	Older adults performed significantly worse on the CC-VRS than younger adults. (ex: average waking speed P= .001)
Matsuyama Y; Listl S; Jürges H; Watt RG; Aida J; Tsakos G	Causal Effect of Tooth Loss on Functional Capacity in Older Adults in England: A Natural Experiment.	2021	England	Adults	Older Adults	Patient Reported	Custom IADL Questionnaire	Behavioral	The ability to grocery shop was measured.	With the exception of “taking medications” and “managing money,” the point estimates were negative; that is, having more natural teeth was associated with lower probability of each IADL limitation, though only the association with “shopping for groceries” was significant.
McGee, C.W.; Mathiowetz, V.	The relationship between upper extremity strength and instrumental activities of daily living performance among elderly women	2003	U.S.	Adults	Older Adults	Patient Reported	Multi-level Assessment IADL Scale	Physical Impairment	The ability to execute a grocery shopping task was measured.	Shoulder external rotator strength was moderately correlated (rs =0.55), and elbow extensor strength was fairly correlated (rs = 0.49) with participants' ability to grocery shop.
McGrath, R.; Erlandson, K.M.; Vincent, B.M.; Hackney, K.J.; Herrmann, S.D.; Clark, B.C.	Decreased Handgrip Strength is Associated With Impairments in Each Autonomous Living Task for Aging Adults in the United States	2019	U.S.	Adults	Older Adults	Patient Reported	Custom IADL Questionnaire	Physical Impairment	The ability to execute a grocery shopping task was measured.	Every 5-kilogram decrease in HGS was associated with an increased odds ratio for the following IADL impairments: 1.10 (CI: 1.07, 1.12) for grocery shopping.
McGrath, R.P.; Clark, B.C.; Erlandson, K.M.; Herrmann, S.D.; Vincent, B.M.; Hall, O.T.; Hackney, K.J.	Impairments in Individual Autonomous Living Tasks and Time to Self-Care Disability in Middle-Aged and Older Adults	2019	U.S.	Adults	Older Adults	Patient reported	Custom IADL Questionnaire	Physical Impairment	The ability to execute a grocery shopping task was measured.	The presence of each IADL impairment was associated with a higher hazard ratio for an ADL disability for grocery shopping: 2.52 [95% confidence interval (CI) 2.35, 2.70].
McGuire LC; Ford ES; Ajani UA	Cognitive functioning as a predictor of functional disability in later life	2006	U.S.	Adults	Older Adults	Patient Reported	IADL Profile	Cognitive	Cognitive ability was measured through performance on simulated grocery store performance.	Cognitive functioning was predictive of the IADL tasks of shopping for groceries (p<0.001).
Ogourtsova T; Archambault P; Sangani S; Lamontagne A	Ecological Virtual Reality Evaluation of Neglect Symptoms (EVENS): Effects of Virtual Scene Complexity in the Assessment of Poststroke Unilateral Spatial Neglect.	2018	Canada	Stroke	Right Hemispheric	Virtual		Cognitive	The detection time and maximal mediolateral deviation (mMLD) of the target was measured in a functional grocery shopping activity.	VR EVENS can potentially be clinically relevant in assessing Unilateral Spatial Neglect.
Okonkwo OC; Griffith HR; Vance DE; Marson DC; Ball KK; Wadley VG	Awareness of functional difficulties in mild cognitive impairment: a multidomain assessment approach.	2009	France	Neurocognitive	Amnestic MCI	Real and Patient Reported	MILES Self-Report Questionnaire	Cognitive	The ability to find items when grocery shopping, read ingredients on cans, and find two food items.	Individuals may under represent their ability to grocery shop as it is less crucial to autonomy, and they are less guarded in answering the questionnaire.
Parsons, T.D.; Barnet, M.; McMahan, T	Impact of distractors on executive control in older adults: Construct-driven and function-led approaches to neuropsychological assessment	2016	U.S.	Adults	Younger Adults	Virtual		Cognitive	Neurophysiological health was measured through performance in a grocery shopping task.	Results of function-led assessment revealed significant differences (favoring younger adults) for all aspects of the evaluation. Specifically, older individuals were more vulnerable to external disturbance (p<0.001).
Plechata, A.; Fajnerova, I.; Hejtmanek, L.; Sahula, V.	Development of a virtual supermarket shopping task for cognitive remediation of memory and executive functions in schizophrenia	2017	Czech Republic	Adults	Younger Adults	Virtual (CAREN)		Motor & Cognitive	The ability to execute a grocery shopping task was measured.	The analysis confirmed an increasing number of errors, walked distance and trial time connected with increasing level difficulty (number of objects 3, 5, 7, and 11) (p < 0.001). The repeated measures ANOVA also revealed that the males performed significantly worse than females (p < 0.05).
Porffy LA; Mehta MA; Patchitt J; Boussebaa C; Brett J; D'Oliveira T; Mouchlianitis E; Shergill SS	A Novel Virtual Reality Assessment of Functional Cognition: Validation Study.	2022	England	Adults	All Ages	Virtual		Cognitive	The performance on VStore tasks was measured.	The overall VStore performance, as indexed by the total time spent completing the task, was best explained by Cogstate tasks measuring attention, working memory, paired associate learning, and age and technological familiarity, accounting for 47% of the variance.
Racette EH; Fowler CA; Rempfer MV	State anxiety as a moderator of real world grocery shopping performance among people with serious mental illness.	2016	U.S.	Psychiatric	Serious Mental Illness	Real		Behavioral	Anxiety before shopping, shopping accuracy, and shopping knowledge was measured.	Anxiety level moderated the relationship between performance on KOGSS and TOGSS (r=0.477, p < 0.001). For example, individuals with high anxiety and high knowledge were more likely to perform better than individuals with high anxiety and low knowledge.
Regev S, Josman N, Mendelsohn A.	Looking beyond the laboratory: Exploring behavioral and eye-fixation patterns in individuals with severe mental illness during a real-life supermarket task. Science Progress. 2023;106(1). doi: 10.1177/00368504231160415.	2023	Israel	Psychiatric	Adults with and without Severe Mental Ilness (SMI)	Real		Behavioral Impairment	Grocery shopping ability using the Test of Grocery Shopping Skills (TOGSS) (efficency, redundancy, time)	SMI Adults vs "Normal" adults ability to perform IADLS (P=.05)
Rempfer M; Brown C; Hamera E	Learning potential as a predictor of skill acquisition in people with serious mental illness	2011	U.S.	Psychiatric	Serious Mental Illness	Real		Cognitive	Shopping skill was assessed pre- and post-intervention with the TOGSS. The outcomes of interest were accuracy and shopping skill acquisition.	Learning potential assessment can predict skill acquisition on tasks of daily living such as grocery shopping.
Rempfer MV; Fowler CA	Relationships among functional capacity, cognition, and naturalistic skill performance in people with serious mental illness.	2018	U.S.	Psychiatric	Serious Mental Illness	Real		Physical capacity and cognitive	Shopping accuracy, Knowledge, and skills required for grocery shopping was measured.	Skill knowledge did not significantly predict TOGSS when accounting for functional capacity and neurocognition. Functional capacity predicted TOGSS over and above skill knowledge and remained significant after accounting for the effects of neurocognition.
Rempfer MV; Hamera EK; Brown CE; Cromwell RL	The relations between cognition and the independent living skill of shopping in people with schizophrenia.	2003	U.S.	Psychiatric	Schizophrenia	Real		Cognitive	Accuracy, redundancy, shopping efficiency, and time were assessed during a grocery shopping task.	Time on the TOGSS was primarily unrelated to measures of cognitive functioning.
Rempfer MV; McDowd JM; Brown CE	Measuring learning potential in people with schizophrenia: A comparison of two tasks.	2017	U.S.	Psychiatric	Schizophrenia	Real		Cognitive	Performance on a grocery shopping task and learning potential tests were measured.	For the WCST, post-training scores were significantly correlated with all the other learning potential indices (p<0.01). For the ROCFT, post-training scores were significantly correlated with all other learning potential indices except for gain score A (p<0.01). Further, pre-training scores on the ROCFT and WCST were not significantly associated.
Rosenfeldt AB, Waltz C, Zimmerman E, Davidson S, Hastilow K, Alberts JL.	An immersive virtual reality shopping task detects declines in instrumental activities of daily living in individuals with Parkinson's disease. Parkinsonism Relat Disord. 2024;125:107019. doi: 10.1016/j.parkreldis.2024.107019.	2024	United States	Neurocognitive	Adults with and without Parkinson's disease	Virtual	IADL	Cognitive and motor Impairment	Grocery shopping ability using the CC-VRS (efficency, redundancy, time)	Participants with Parkinson's Disease performed significantly worse on the CC-VRS than healthy controls (P=.01)
Schepens SL; Kratz AL; Murphy SL	Fatigability in osteoarthritis: effects of an activity bout on subsequent symptoms and activity.	2012	U.S.	Musculoskeletal	Osteoarthritis	Simulated		Physical Impairment	Fatigue, pain, and activity after performing grocery shopping tasks was measured.	A series of lab-based physical tasks temporarily increased fatigue (p<0.002) and decreased activity (p<0.05) but did not alter pain in older adults with hip or knee.
Seabrook GR; Cambria RA; Freischlag JA; Towne JB	Health-related quality of life and functional outcome following arterial reconstruction for limb salvage.	1999	U.S.	General Surgical		Patient Reported	Grocery Specific Question	Physical Impairment	The ability to execute a grocery shopping task was measured.	Compared to controls, participants who had understood the vein bypass performed significantly worse procuring groceries (P < 0.001).
Shumway-Cook A; Patla AE; Stewart A; Ferrucci L; Ciol MA; Guralnik JM	Environmental demands associated with community mobility in older adults with and without mobility disabilities.	2002	U.S.	Mobility Impairment	Older adults grouped by mobility impairment	Real		Behavioral	Behavior, postural transitions, number of head turns, and weight carried during a grocery task was measured.	Older adults without disabilities demonstrated an average 2:1 activity-to-trip ratio, compared with the older adults with disabilities, who had a 1:1 ratio. Thus, older adults with disabilities were more likely to go into the community, complete one activity (e.g., grocery shopping), and then return home than the older adults without disabilities.
Spiers, M.V.; Sakamoto, M.; Elliott, R.J.; Baumann, S.	Sex differences in spatial object-location memory in a virtual grocery store	2008	U.S.	Adults	Younger Adults	Virtual		Cognitive	The ability to execute a grocery shopping task was measured.	Females showed greater accuracy than males on the grocery shopping task, p=0.031. They also demonstrated greater efficiency in locating items in the virtual grocery store during their pre-recall shopping trip to gather items, p =0.038. However, females took significantly more time to collect items than males, p=0.029.
Sund T; Iwarsson S; Anttila H; Brandt Å	Effectiveness of Powered Mobility Devices in Enabling Community Mobility-Related Participation: A Prospective Study Among People With Mobility Restrictions	2015	Sweden	Mobility Impairment	Self-Reported Impairments	Patient Reported	NOMO 1.0 (Nordic mobility instrument)	Physical Impairment	Changes in frequency, ease/difficulty, and number of mobility-related aspects of participation in grocery shopping was measured.	The frequency of shopping for groceries increased (P < .001) and shopping for groceries became easier (P < .001 to P <.001) for the experimental group.
Whitney SL, Sparto PJ, Hodges LF, Babu SV, Furman JM, Redfern MS.	Responses to a virtual reality grocery store in persons with and without vestibular dysfunction. Cyberpsychol Behav. 2006;9(2):152-6. doi: 10.1089/cpb.2006.9.152.	2006	United States	Vistibular	Adults with and without vestibular dysfunction	Virtual		Physical Impairment	Grocery shopping ability using the Balance NAVE Automatic Virtual Environment (distance travelled, head movements)	Distance travelled and head movements were comparable, VR shows promising results to act as a theraputic agent for those with vestibular issues
Xiang X; Yang Y; Cheng J; An R	The Impact of Late-Life Disability Spectrum on Depressive Symptoms: A Fixed-Effects Analysis of Panel Data.	2021	U.S.	Adults	Older Adults	Patient Reported	Lawton-Brody IADL Scale	Behavioral	The ability to grocery shop and prevalence of depressive symptoms was measured.	Moving from “fully able” to “reduced activity” was associated with a significant increase in depressive symptoms for 3 household activities (doing laundry, making hot meals, and shopping for groceries).
Zayat E; Rempfer M; Gajewski B; Brown CE	Patterns of association between performance in a natural environment and measures of executive function in people with schizophrenia.	2011	U.S.	Psychiatric	Schizophrenia	Real		Cognitive	The efficacy and accuracy in grocery shopping tasks was measured.	Executive functions of planning, problem-solving, working memory, and task persistence were significantly related to grocery shopping efficiency and accuracy in individuals with Schizophrenia.
Zisler EM, Meule A, Koch S, Schennach R, Voderholzer U	Duration of daily life activities in persons with and without obsessive-compulsive disorder. J Psychiatr Res. 2024;173:6-13. doi: 10.1016/j.jpsychires.2024.02.052.	2024	Germany	Psychiatric	Adults with and without Obsessive Compulsive Disorder	Patient Reported	Custom IADL Questionnaire	Behavioral	Grocery shopping habits (time taken at the store)	66% of participants with OCD indicated that they experienced compulsions when grocery shopping, The presence of compulsions during an activity is associated with significantly longer activity duration compared to controls.
Zukowski LA, Brinkerhoff SA, Levin I, Herter TM, Hetrick L, Lockhart SN, Miller ME, Laurienti PJ, Kritchevsky SB, Hugenschmidt CE.	Amyloid-β Deposition Predicts Grocery Shopping Performance in Older Adults Without Cognitive Impairment. J Alzheimers Dis. 2024;100(1):53-75. doi: 10.3233/JAD-231108.	2024	United States	Neurocognitive	Older and younger adults at low and high risk of aquiring Alzhimer's Disease	Real		Cognitive Impairment	Grocery shopping ability (time taken, item collected, shelf fixations)	Older adults that are at higher risk of developing Alzhimer's showed decreased working memory function and less efficent visual search strategies.
